# Supplementary material for: Magnetic Resonance Imaging Correlates of Immune Microenvironment in Glioblastoma
Source: Front Oncol. 2022 Mar 22;12:823812. doi: 10.3389/fonc.2022.823812 (PMC8980808; doi:10.3389/fonc.2022.823812)
Supplement: Supplementary file 2 [file Table_2.xlsx]

## Sheet: Group
	Details of acquisition sequences summarised scanner by scanner
	Scanner	T1w						T2w						FLAIR						Gd+ T1w						ADC
		in-plane	sliceTh	FOV	Slices	TE	TR [s]	in-plane	sliceTh	FOV	Slices	TE	TR [s]	in-plane	sliceTh	FOV	Slices	TE	TR [s]	in-plane	sliceTh	FOV	Slices	TE	TR [s]	in-plane	sliceTh	FOV	Slices	TE	TR [s]
	Philips Ingenia
	avg	0.551519	1.07273	234.015	179.416	0.00347773	2.31364	0.660748	2.04492	242.273	158.523	0.273	4.94968	0.502833	0.535859	242.777	180.768	0.304084	4.8	0.610032	1.16818	239.343	173.9	0.00443495	2.30455	0.932663	4.44545	230.179	137.905	0.0972293	3.85071
	std	0.165023	0.300669	15.175	14.0415	0.000199104	0.0347142	0.2258	1.46239	9.85088	19.5941	0.154915	0.319453	0.0712741	0.0844453	9.97292	4.96343	0.0197987	8.98447e-16	0.216101	0.810045	11.6807	11.2382	0.00499237	0.0210707	0.212154	1.02967	5.14785	7.48971	0.00920078	0.893834
	Philips Achieva
	avg	0.743996	3.775	236.667	150.967	0.0146667	5.99372	1	4	230	168	0.084	7.358	0.634146	5.58333	236.667	142.583	0.125167	8.16667	0.746889	5.75	230.078	145.833	0.0145	5.99372	1.148	5.88333	230	139.1	0.083129	3.26328
	std	0.125467	1.58926	10.3279	26.0702	0.00326599	0.731769	0	0	0	0	0	0	0.0920682	0.204124	10.328	12.4516	0.000408248	0.408248	0.126692	1.83712	0.191331	6.94022	0.00367423	0.731769	0.122262	0.449073	2.61279e-05	8.82156	0	0.177015
	Philips Aera
	avg	0.651367	4.2375	230	148.537	0.008875	6.19	0.71875	6	230	142.5	0.083	9	0.46875	5.75	240	166.75	0.108	9	1	1	256	176	0.0036075	2.1	1.10263	6.1875	230	156.062	0.1035	6.475
	std	0.134766	0.525	6.4e-05	10.3129	5e-05	1.38	0	0	0	3	0.002	0	0	0	0	0	0	0	0	0	0	0	5e-06	0	0.339682	0.375	7.83837e-05	8.73779	0.0102144	0.65
	Optima_MR450w
	avg	0.46875	3	240	147	0.009544	6.52	0.4688	4.98755	240.026	150.177	0.086966	3.99812	0.471235	4.81247	241.272	159.937	0.098644	9.52812	0.472694	4	242.019	147.127	0.008681	5.93875	0.9375	5.0625	240	141	0.0764125	8.7785
	std	0	0	0	0	1.8545e-18	1.89901e-15	5.93439e-17	0.294791	3.03841e-14	4.13237	0.00241587	1.91742	0.00688757	0.752961	3.52644	37.5507	0.0241821	1.0569	0.0110334	0.534522	5.6491	11.2953	0.00269439	0.888232	0	0.176777	0	10.8628	0.00777146	0.83835
	in-plain = in-plain resolution (isovoxel)
	slice Th = slice thickness
	FOV = in -plain field of view
	Slices = number of slices
	TE = echo time
	TR = repetition time
	avg = average value
	std = standard deviation

## Sheet: Single Patient
	Single patient's acquisition sequences details
	(legend at the end of the table)
	ID	Scanner	T1w						T2w						FLAIR						Gd+ T1w						ADC
			in-plane	sliceTh	FOV	Slices	TE	TR	in-plane	sliceTh	FOV	Slices	TE	TR	in-plane	sliceTh	FOV	Slices	TE	TR	in-plane	sliceTh	FOV	Slices	TE	TR	in-plane	sliceTh	FOV	Slices	TE	TR
	5	Philips Ingenia	1	1	256	160	0.00301	2.3	0.488281	1	250	160	0.395	5	0.5	0.5	240	182.5	0.314125	4.8	1	1	256	160	0.00301	2.3	1.71875	5.2	220	130	0.095	3.7
	9	Philips Ingenia	0.479167	1	230	180	0.003604	2.3	1	1	250	160	0.394	5	0.5	0.5	256	182.5	0.310132	4.8	1	1	256	160	0.00301	2.3	0.898438	5	230	130	0.101623	3.7301
	10	Philips Ingenia	0.491071	1	220	180	0.003584	2.3	1	1	250	160	0.394	5	0.5	0.5	240	182.5	0.31048	4.8	0.491071	1	220	180	0.003584	2.3	0.898438	5	230	140	0.10074	3.93875
	11	Philips Ingenia	1	1	256	176	0.00301	2.3	0.488281	1	250	176	0.395	5	0.5	0.5	240	182.5	0.314125	4.8	1	1	256	176	0.00301	2.3	2	2	220	128	0.098703	3.78
	12	Philips Ingenia	0.491071	1	220	180	0.003634	2.3	0.598958	3	230	135	0.08	4.54273	0.5	0.5	240	182.5	0.312953	4.8	1	1	256	160	0.00301	2.3	0.898438	5	230	140	0.101623	4.01598
	15	Philips Ingenia	0.491071	1	220	180	0.003672	2.3	1	1	250	160	0.394	5	0.5	0.5	240	182.5	0.33755	4.8	0.491071	1	220	180	0.003672	2.3	0.898438	5	230	140	0.098703	3.88988
	16	Philips Achieva	0.798611	3.5	230	143	0.016	6.29246	1	4	230	168	0.084	7.358	0.684524	5.5	230	137.5	0.125	8	0.798611	6.5	230	143	0.016	6.29246	1.19792	6	230	132	0.083129	3.13525
	17	Philips Ingenia	0.479167	1	230	180	0.003631	2.3	0.598958	3	230	135	0.08	4.35573	0.5	0.5	256	182.5	0.304551	4.8	0.479167	1	230	180	0.00301	2.3	0.898438	5	230	130	0.098078	3.5491
	18	Philips Ingenia	0.454545	1	232.727	180	0.003631	2.3	1	1	250	160	0.394	5	0.5	0.5	240	182.5	0.314125	4.8	1	1	256	160	0.00301	2.3	0.898438	5	230	140	0.098703	3.88897
	19	Philips Ingenia	1	1	256	160	0.00301	2.3	0.488281	1	250	160	0.395	5	0.5	0.5	240	182.5	0.314125	4.8	1	1	256	160	0.00301	2.3	1.06838	6	235.043	162	0.087	9.1
	20	Philips Ingenia	0.491071	1	220	180	0.003601	2.3	0.488281	1	250	176	0.395	5	0.5	0.5	240	182.5	0.312172	4.8	1	1	256	160	0.00301	2.3	0.898438	5	230	140	0.098703	3.88859
	21	Philips Ingenia	0.479167	1	230	180	0.003745	2.4	1	1	250	160	0.394	5	0.5	0.5	256	182.5	0.330523	4.8	0.479167	1	230	180	0.003745	2.3	0.898438	5	230	140	0.098703	3.88896
	23	Philips Ingenia	0.46875	1	240	180	0.00357	2.4	1	1	250	160	0.394	5	0.47619	0.5	243.809	183	0.309049	4.8	0.46875	1	240	180	0.00357	2.3	0.898438	5	230	140	0.100476	3.93916
	24	Philips Ingenia	0.479167	1	230	180	0.003609	2.3	0.598958	3	230	135	0.08	4.54273	0.5	0.5	256	183	0.310132	4.8	1	1	256	160	0.00301	2.3	0.898438	5	230	130	0.100476	3.65871
	25	Philips Ingenia	0.479167	1	230	180	0.003597	2.3	0.488281	1	250	176	0.395	5	0.5	0.5	256	183	0.310132	4.8	0.479167	1	230	180	0.003597	2.3	0.898438	5	230	130	0.098819	3.61465
	30	Philips Ingenia	0.491071	1	220	169	0.003551	2.3	0.598958	3	230	135	0.08	4.54273	0.5	0.5	240	173	0.309049	4.8	0.491071	1	220	169	0.003551	2.3	0.898438	5	230	140	0.098761	3.92724
	31	Philips Ingenia	0.454545	1	240	165	0.003556	2.3	1	1	250	160	0.394	5	0.5	0.5	240	173	0.309049	4.8	0.454545	1	240	173	0.003555	2.3	0.821429	5	236.572	140	0.09702	3.84541
	33	Philips Ingenia	0.479167	1	230	180	0.003632	2.3	0.598958	3	230	135	0.08	4.35573	0.5	0.5	256	183	0.313676	4.8	0.479167	1	230	180	0.0036	2.3	0.898438	5	230	130	0.098627	3.6455
	35	Philips Ingenia	0.46875	1	240	181	0.003585	2.3	1	1	250	160	0.394	5	0.5	0.5	240	180	0.309419	4.8	0.46875	1	240	185	0.003585	2.3	0.898438	5	230	140	0.098761	3.92981
	36	Siemens Aera	0.71875	4.5	230	150	0.0089	5.5	0.71875	6	230	144	0.086	9	0.46875	5.75	240	166.75	0.108	9	1	1	256	176	0.0036	2.1	0.598958	6	230	144	0.089	6.8
	38	Optima_MR450w	0.46875	3	240	147	0.009544	6.52	0.4688	5	240.026	150	0.08604	3.099	0.4688	5	240.026	150	0.088	10	0.4688	4	240.026	150	0.010224	5.9	0.9375	5	240	135	0.0711	8.26
	41	Philips Ingenia	0.46875	1	240	180	0.003745	2.3	0.598958	3	230	135	0.08	4.54273	0.5	0.5	240	182.5	0.310132	4.8	0.46875	1	240	180	0.003	2.3	0.746753	5	250.909	160	0.102517	4.69044
	44	Philips Achieva	0.798611	5.3	230	138.6	0.016	6.29246	1	4	230	168	0.084	7.358	0.684524	5.5	230	137.5	0.125	8	0.798611	6.5	230	143	0.016	6.29246	1.19792	6	230	132	0.083129	3.13029
	50	Philips Achieva	0.798611	4.5	230	143	0.016	6.29246	1	4	230	168	0.084	7.358	0.684524	5.5	230	137.5	0.125	8	0.798611	6.5	230	143	0.016	6.29246	1.19792	6	230	150	0.083129	3.56126
	51	Philips Ingenia	0.46875	1	240	180	0.003656	2.3	0.449219	5	230	175	0.08	5.80821	0.555556	0.555556	240	182.05	0.293822	4.8	0.46875	1	240	180	0.003656	2.3	0.898438	5	230	140	0.100476	3.97679
	54	Philips Ingenia	0.479167	1	230	180	0.003573	2.3	0.449219	5	230	165	0.08	5.47631	0.5	0.5	256	182.5	0.304337	4.8	0.46875	1	240	180	0.003548	2.3	0.898438	5	230	130	0.099216	3.6621
	56	Philips Ingenia	0.446429	1	250	169	0.003558	2.3	0.488281	1	250	160	0.395	5	0.459559	0.5	257.353	170.5	0.307448	4.8	0.446429	1	250	169	0.003558	2.3	0.766667	5	245.333	155	0.103405	4.54269
	57	Philips Ingenia	0.479167	1	230	180	0.003674	2.3	0.488281	1	250	160	0.395	5	0.5	0.5	256	182.5	0.317884	4.8	0.479167	1	230	180	0.003674	2.3	0.898438	5	230	130	0.099141	3.66535
	58	Optima_MR450w	0.46875	3	240	147	0.009544	6.52	0.4688	5	240.026	150	0.08604	3.099	0.4688	4.99973	240.026	149.992	0.080496	10	0.4688	4	240.026	160	0.009	4.13	0.9375	5	240	145	0.0754	8.278
	59	Philips Ingenia	0.46875	1	240	180	0.003547	2.3	0.598958	3	230	135	0.08	4.54273	0.5	0.5	240	182.5	0.306316	4.8	0.46875	1	240	180	0.003547	2.3	0.898438	5	230	140	0.099203	3.94416
	60	Philips Ingenia	0.491071	1	220	180	0.003754	2.3	0.598958	3	230	135	0.08	4.54273	0.5	0.5	240	182.5	0.311782	4.8	0.491071	1	220	180	0.003754	2.3	0.898438	5	230	140	0.100476	3.97718
	63	Philips Ingenia	0.46875	1	240	180	0.003536	2.4	0.598958	3	230	135	0.08	4.54273	0.5	0.5	240	182.05	0.307487	4.8	0.479167	1	230	180	0.003677	2.3	0.898438	5	230	140	0.098627	3.92232
	64	Philips Ingenia	0.479167	1	230	180	0.00364	2.4	0.488281	1	250	176	0.395	5	0.5	0.5	256	182.05	0.316457	4.8	0.479167	1	230	180	0.003677	2.3	0.898438	5	230	130	0.098819	3.60166
	65	Philips Ingenia	0.46875	1	240	180	0.003649	2.3	1	1	250	160	0.394	5	0.5	0.5	240	182.05	0.324557	4.8	0.479167	1	230	180	0.003677	2.3	0.898438	5	230	140	0.099141	3.94594
	67	Philips Ingenia	0.479167	1	230	181.5	0.003674	2.3	0.449219	5	230	165	0.08	5.47631	0.5	0.5	256	182.05	0.327399	4.8	0.479167	1	230	180	0.003	2.3	0.898438	5	230	130	0.098935	3.65618
	68	Philips Ingenia	0.55	1.1	220	181.5	0.003322	2.3	0.488281	1	250	160	0.395	5	0.555556	0.555556	240	182.05	0.299179	4.8	0.55	1.1	220	181.5	0.003322	2.3	0.898438	3	230	135	0.099446	3.24585
	69	Philips Achieva	0.798611	4.3	230	138.6	0.016	6.29246	1	4	230	168	0.084	7.358	0.651042	5.5	250	137.5	0.125	8	0.798611	6.5	230	143	0.016	6.29246	1.19792	6.3	230	138.6	0.083129	3.17281
	72	Philips Ingenia	0.535714	1.1	240	181.5	0.003379	2.3	0.598958	3	230	135	0.08	4.54273	0.555556	0.555556	240	182.05	0.306706	4.8	0.535714	1.1	240	181.5	0.003379	2.3	0.898438	3	230	135	0.098743	3.22533
	73	Optima_MR450w	0.46875	3	240	147	0.009544	6.52	0.4688	4.40037	240.026	158.413	0.092928	8.475	0.4688	5	240.026	140	0.08848	10	0.4688	5	240.026	140	0.009544	6.52	0.9375	5	240	160	0.0728	9.608
	74	Siemens Aera	0.71875	4.5	230	138	0.0089	5.5	0.71875	6	230	138	0.082	9	0.46875	5.75	240	166.75	0.108	9	1	1	256	176	0.00361	2.1	1.30682	6.5	230	162.5	0.106	6.8
	76	Optima_MR450w	0.46875	3	240	147	0.009544	6.52	0.4688	5.5	240.026	143	0.08656	4.916	0.4688	5.5	240.026	137.5	0.134044	9.225	0.46875	3	240	147	0.009544	6.52	0.9375	5.5	240	143	0.082	9.6
	77	Philips Ingenia	0.535714	1.1	240	181.5	0.003353	2.3	0.598958	3	230	135	0.08	4.54273	0.555556	0.555556	240	182.05	0.299679	4.8	0.535714	1.1	240	181.5	0.003353	2.3	0.898438	3	230	141	0.101092	3.42848
	79	Philips Ingenia	1	1	160	256	0.00324	2.4	0.976562	1	250	160	0.394	5	0.555556	0.555556	240	182.05	0.293822	4.8	1	1	256	160	0.00324	2.4	0.785714	5.2	220	140.4	0.057	4.5
	81	Philips Ingenia	0.449096	3	229.937	150	0.003353	2.3	1	1	250	160	0.394	5	0.205568	0.9	210.502	162	0.227916	4.8	0.449096	6	229.937	150	0.012	2.3	0.898438	6	230	150	0.101075	3.758
	82	Philips Ingenia	0.535714	1.1	240	190.3	0.003353	2.3	0.488281	1	250	160	0.395	5	0.555556	0.555556	240	186.45	0.299679	4.8	0.535714	1.1	240	190.3	0.003353	2.3	0.898438	3	230	141	0.099064	3.38128
	83	Optima_MR450w	0.46875	3	240	147	0.009544	6.52	0.4688	5	240.026	150	0.08604	3.099	0.4688	5	240.026	150	0.08856	10	0.5	4	256	160	0.002248	6.52	0.9375	5	240	125	0.0736	7.657
	84	Siemens Aera	0.71875	4.5	230	144	0.0089	5.5	0.71875	6	230	144	0.082	9	0.46875	5.75	240	166.75	0.108	9	1	1	256	176	0.00361	2.1	1.30682	6.5	230	162.5	0.106	6.8
	87	Philips Ingenia	0.535714	1.1	240	181.5	0.003297	2.3	1	1	250	160	0.394	5	0.555556	0.555556	240	182.05	0.293822	4.8	0.449219	3	230	135	0.01	2.3	0.898438	3	230	135	0.100784	3.2711
	88	Siemens Aera	0.449219	3.45	230	162.15	0.0088	8.26	0.71875	6	230	144	0.082	9	0.46875	5.75	240	166.75	0.108	9	1	1	256	176	0.00361	2.1	1.19792	5.75	230	155.25	0.113	5.5
	92	Optima_MR450w	0.46875	3	240	147	0.009544	6.52	0.4688	5	240.026	150	0.08604	3.099	0.4688	5	240.026	150	0.080496	10	0.4688	4	240.026	130	0.010328	6.76	0.9375	5	240	135	0.07	8.512
	93	Philips Ingenia	1	1	256	160	0.00324	2.4	0.976562	0.976562	250	250	0.394	5	0.205568	0.9	210.502	162	0.227916	4.8	1	1	256	160	0.00324	2.4	0.785714	5.2	220	140.4	0.057	4.5
	94	Philips Ingenia	0.535714	1.1	240	181.5	0.003329	2.3	0.449219	5	230	165	0.08	5.47631	0.555556	0.555556	240	182.05	0.292855	4.8	0.535714	1.1	240	181.5	0.003329	2.3	0.898438	3	230	135	0.099446	3.24775
	95	Philips Ingenia	0.535714	1.1	240	181.5	0.003336	2.3	0.488281	1	250	160	0.395	5	0.555556	0.555556	240	182.05	0.294326	4.8	0.581395	0.4	251.163	170.8	0.035	2.3	0.898438	3	230	135	0.099446	3.24792
	96	Philips Ingenia	0.535714	1.1	240	181.5	0.003309	2.3	0.488281	1	250	176	0.395	5	0.555556	0.555556	240	182.05	0.293281	4.8	0.535714	1.1	240	181.5	0.003309	2.3	0.898438	3	230	135	0.101092	3.28183
	99	Optima_MR450w	0.46875	3	240	147	0.009544	6.52	0.4688	5	240.026	150	0.08604	3.099	0.4688	5	240.026	150	0.08848	10	0.4688	4	240.026	135	0.010288	5.97	0.9375	5	240	135	0.073	8.313
	100	Philips Ingenia	0.535714	1.1	240	181.5	0.00333	2.3	0.449219	5	230	165	0.08	5.47631	0.555556	0.555556	240	182.05	0.293822	4.8	0.535714	1.1	240	181.5	0.003309	2.3	0.898438	3	230	135	0.099446	3.24568
	102	Philips Achieva	0.488281	0.75	250	204	0.008	4.5	1	4	230	168	0.084	7.358	0.449219	6	230	168	0.126	9	0.488281	2	230.469	160	0.007	4.5	0.898438	5	230	150	0.083129	3.4
	103	Philips Ingenia	0.535714	1.1	240	181.5	0.0033	2.3	0.488281	1	250	160	0.395	5	0.555556	0.555556	240	182.05	0.294213	4.8	0.535714	1.1	240	181.5	0.0033	2.3	0.898438	3	230	135	0.099064	3.2335
	104	Optima_MR450w	0.46875	3	240	147	0.009544	6.52	0.4688	5	240.026	150	0.08604	3.099	0.488281	3	250	252	0.140596	7	0.4688	4	240.026	155.014	0.008272	5.19	0.9375	5	240	150	0.0934	10
	105	Philips Ingenia	0.535714	1.1	240	181.5	0.003284	2.3	0.488281	1	250	160	0.395	5	0.555556	0.555556	240	182.05	0.292537	4.8	0.535714	1.1	240	181.5	0.00333	2.3	0.898438	3	230	135	0.099064	3.23144
	108	Philips Ingenia	0.535714	1.1	240	181.5	0.003357	2.3	0.449219	5	230	165	0.08	5.47631	0.555556	0.555556	240	182.05	0.296946	4.8	0.535714	1.1	240	181.5	0.003357	2.3	0.898438	3	230	135	0.095854	3.11752
	112	Philips Achieva	0.78125	4.3	250	138.6	0.016	6.29246	1	4	230	168	0.084	7.358	0.651042	5.5	250	137.5	0.125	8	0.798611	6.5	230	143	0.016	6.29246	1.19792	6	230	132	0.083129	3.18007
	in-plain = in-plain resolution (isovoxel)
	slice Th = slice thickness
	FOV = in -plain field of view
	Slices = number of slices
	TE = echo time
	TR = repetition time
	avg = average value
	std = standard deviation
